# Supplementary material for: Resveratrol Mediates the Apoptosis of Triple Negative Breast Cancer Cells by Reducing POLD1 Expression
Source: Front Oncol. 2021 Feb 25;11:569295. doi: 10.3389/fonc.2021.569295 (PMC7970754; doi:10.3389/fonc.2021.569295)
Supplement: Supplementary Table 5 — Rescue experiment of POLD1 overexpression. [file Table_5.xlsx]

## Sheet: Sheet1
GAPDH
mean gray value	15365.9	15096.4	15906.5
BCL2	CO	RSV	POLD1+RSV	mean co relative gray value		CO	RSV	POLD1+RSV	P value
gray value	16089.9	6798.5	14492.3	1.08673	relative gray value	1.04712	0.450339	0.911093
relative gray value	1.04712	0.450339	0.911093			0.976023	0.491064	0.765863
gray value	14997.5	7413.3	12182.2			1.23706	0.557067	1.08516
relative gray value	0.976023	0.491064	0.765863		Change Folds	0.963544	0.414397	0.838378	0.001
gray value	19008.6	8409.7	17261.1			0.898126	0.451872	0.704739	0.006
relative gray value	1.23706	0.557067	1.08516			1.13833	0.512607	0.998553
					mean	1	0.459625	0.847223
					SD	0.124183	0.0495617	0.147106
cleaved caspase-3	CO	RSV	POLD1+RSV
gray value	13009	27023.2	18926.1	0.63311	relative gray value	0.846613	1.79004	1.18983
relative gray value	0.846613	1.79004	1.18983			0.367729	1.20251	0.946864
gray value	5650.5	18153.5	15061.3			0.684989	1.58524	1.11983
relative gray value	0.367729	1.20251	0.946864		Change Folds	1.33723	2.82738	1.87935	0.003
gray value	10525.5	23931.4	17812.5			0.580829	1.89936	1.49558
relative gray value	0.684989	1.58524	1.11983			1.08194	2.50389	1.76877
					mean	1	2.41021	1.71456
					SD	0.3848	0.471048	0.197544
PCNA	CO	RSV	POLD1+RSV
gray value	10880.9	5974.4	7932.1	0.787198	relative gray value	0.708118	0.39575	0.49867
relative gray value	0.708118	0.39575	0.49867			0.707897	0.290394	0.615861
gray value	10877.5	4383.9	9796.2			0.945579	0.424479	0.674429
relative gray value	0.707897	0.290394	0.615861		Change Folds	0.899543	0.502732	0.633475	0.004
gray value	14529.7	6408.1	10727.8			0.899262	0.368895	0.782346
relative gray value	0.945579	0.424479	0.674429			1.2012	0.539227	0.856746
					mean	1	0.470285	0.757522
					SD	0.17424	0.089682	0.113687
parp1	CO	RSV	POLD1+RSV
gray value	16603.4	11981.5	9426.9	1.24036	relative gray value	1.08053	0.793666	0.592645
relative gray value	1.08053	0.793666	0.592645			1.26924	0.851335	0.689932
gray value	19503	12852.1	10974.4			1.37131	0.90976	0.784924
relative gray value	1.26924	0.851335	0.689932		Change Folds	0.871146	0.639868	0.477801	0.004
gray value	21071.4	13734.1	12485.4			1.02328	0.686362	0.556236	0.001
relative gray value	1.37131	0.90976	0.784924			1.10557	0.733465	0.632821
					mean	1	0.686565	0.555619
					SD	0.118935	0.0467989	0.0775116
pold1	CO	RSV	POLD1+RSV
gray value	26363.2	20920	27568.5	1.70785	relative gray value	1.71569	1.38576	1.73316
relative gray value	1.71569	1.38576	1.73316			1.69958	1.31569	1.71478
gray value	26115.7	19862.2	27276.1			1.70827	1.32118	1.69016
relative gray value	1.69958	1.31569	1.71478		Change Folds	1.00459	0.811408	1.01482	0
gray value	26249.1	19945	26884.5			0.995162	0.77038	1.00406	0
relative gray value	1.70827	1.32118	1.69016			1.00025	0.773591	0.989642
					mean	1	0.785126	1.00284
					SD	0.00472038	0.0228171	0.0126334
Cleved PARP1	CO	RSV	POLD1+RSV
	gray value	6329.5	2520.8			relative gray value	0.419272	0.158476
	gray value	8319.4	3743.8				0.551085	0.235363
	gray value	7704.7	2956.4				0.510367	0.185861
					mean co relative gray value	Change Folds	0.84946	0.321078	0.00261835
					0.493575		1.11652	0.476854
							1.03402	0.376561
						mean	1	0.391498
C-PAPR1/full-PARP1	relative ratio	0.528273	0.267405			SD	0.136741	0.0789545
		0.492488	0.229698
		0.560991	0.236789
mean co relative gray value	Change Folds	1.00194	0.507169	0.000248397
0.52725		0.934068	0.435653
		1.06399	0.449101
	mean	1	0.463974
	SD	0.0649841	0.0380072
