# Supplementary material for: Resveratrol Mediates the Apoptosis of Triple Negative Breast Cancer Cells by Reducing POLD1 Expression
Source: Front Oncol. 2021 Feb 25;11:569295. doi: 10.3389/fonc.2021.569295 (PMC7970754; doi:10.3389/fonc.2021.569295)
Supplement: Supplementary Table 6 — The result of CCK8 detection of cell viability after rescue experiment. [file Table_6.xlsx]

## Sheet: Cell viability
		NC	NC+RSV	POLD1+RSV	POLD1-oe		P value
	OD value	0.4618	0.3064	0.4518	0.4968		NC:NC+RSV	POLD1+RSV:NC+RSV	POLD1-oe:RSV+NC
		0.4542	0.3024	0.4478	0.4882		0.001	0.001	<0.001
mean NC		0.3914	0.254	0.3836	0.448
0.4358	Change Folds	1.05966	0.703075	1.03671	1.13997
0.4358		1.04222	0.693896	1.02754	1.12024
0.4358		0.898118	0.582836	0.88022	1.02799
	mean	1	0.659936	0.98149	1.09607
	SD	0.0886619	0.0669277	0.0878221	0.0597738

## Sheet: OD
NC	POLD1	POLD1+RSV	NC+RSV	N
0.5162	0.5512	0.5062	0.3608	0.0544
0.5012	0.5352	0.4948	0.3494	0.047
0.4372	0.4938	0.4294	0.2998	0.0458
