# Supplementary material for: Resveratrol Mediates the Apoptosis of Triple Negative Breast Cancer Cells by Reducing POLD1 Expression
Source: Front Oncol. 2021 Feb 25;11:569295. doi: 10.3389/fonc.2021.569295 (PMC7970754; doi:10.3389/fonc.2021.569295)
Supplement: Supplementary Table 7 — Weight and volume of nude mouse models after RSV treated. [file Table_7.xlsx]

## Sheet: Sheet1
mm	N1					N2					N3					N4					N5					N6
DAY	7	11	15	19	23	7	11	15	19	23	7	11	15	19	23	7	11	15	19	23	7	11	15	19	23	7	11	15	19	23
NC
a	3.3	5.12	7.93	10.37	12.15	3.36	4.77	7.35	10.63	13.02	3.22	4.56	6.21	8.93	11.15	3.18	4.62	6.76	8.81	10.75	3.36	4.47	6.34	8.73	10.86	3.26	4.34	6.24	8.51	10.88
b	3.14	4.31	6.95	8.84	10.17	3.17	4.17	5.57	7.98	10.34	3.12	4.2	5.76	7.13	8.23	3.47	4.24	5.79	6.96	9.27	3.17	4.21	5.92	7.21	9.05	3.16	4.21	5.72	6.45	8.06
v	16.2683	47.5548	191.519	405.185	628.331	16.8822	41.4725	114.017	338.461	696.021	15.6724	40.2192	103.016	226.987	377.611	19.145	41.5283	113.311	213.385	461.889	16.8822	39.6134	111.097	226.911	444.731	16.2765	38.4613	102.081	177.019	353.402
RSV
a	3.18	4.63	6.42	8.42	10.96	3.4	4.71	6.14	8.06	8.97	3.25	4.14	5.73	6.81	7.85	3.37	4.48	5.61	6.48	8.08	3.28	4.17	5.71	6.8	8.07	3.23	4.21	4.98	5.81	7.98
b	3.03	4.13	5.84	7.97	8.83	3.26	4.25	5.09	5.78	6.87	3.11	3.93	4.96	5.94	6.97	3.14	3.85	4.88	5.91	6.67	3.12	3.53	4.67	5.34	6.72	3.44	4.06	4.39	4.89	6.02
v	14.5976	39.4867	109.479	267.423	427.27	18.0669	42.5372	79.5379	134.636	211.678	15.7172	31.9709	70.4836	120.141	190.68	16.6134	33.2024	66.7994	113.167	179.735	15.9644	25.981	62.2644	96.953	182.214	19.1113	34.698	47.9875	69.4647	144.599
POLD1+RSV
a	3.26	4.84	7.24	9.37	11.92	3.21	4.46	5.67	7.23	8.63	3.16	4.28	5.56	6.21	8.58	3.24	4.92	6.35	7.11	8.91	3.09	4.23	5.75	6.97	8.65	3.35	4.92	6.15	6.71	8.43
b	3.11	4.22	6.15	8.55	9.97	2.94	4.22	5.48	6.84	8.07	3.23	3.94	4.91	7.23	7.94	3.18	4.58	5.89	6.73	8.13	3.13	3.94	5.29	6.52	7.54	3.18	3.97	5.09	5.63	6.83
v	15.7655	43.0963	136.917	342.485	592.429	13.873	39.7127	85.1362	169.13	281.014	16.484	33.2205	67.0205	162.307	270.457	16.3821	51.6019	110.147	161.016	294.462	15.1362	32.8324	80.4543	148.149	245.883	16.9383	38.7718	79.6674	106.343	196.625
	NC						mean	SD	RSV						mean	SD	POLD1+RSV						mean	SD	P value
7	16.2683	16.8822	15.6724	19.145	16.8822	16.2765	16.8544	1.21021	14.5976	18.0669	15.7172	16.6134	15.9644	19.1113	16.6785	1.65011	15.7655	13.873	16.484	16.3821	15.1362	16.9383	15.7632	1.11798
11	47.5548	41.4725	40.2192	41.5283	39.6134	38.4613	41.4749	3.19663	39.4867	42.5372	31.9709	33.2024	25.981	34.698	34.646	5.83144	43.0963	39.7127	33.2205	51.6019	32.8324	38.7718	39.8726	6.97168
15	191.519	114.017	103.016	113.311	111.097	102.081	122.507	34.1954	109.479	79.5379	70.4836	66.7994	62.2644	47.9875	72.7586	20.7787	136.917	85.1362	67.0205	110.147	80.4543	79.6674	93.2239	25.6687	0.07
19	405.185	338.461	226.987	213.385	226.911	177.019	264.658	87.5766	267.423	134.636	120.141	113.167	96.953	69.4647	133.631	69.231	342.485	169.13	162.307	161.016	148.149	106.343	181.572	81.9976	0.12
23	628.331	696.021	377.611	461.889	444.731	353.402	493.664	138.296	427.27	211.678	190.68	179.735	182.214	144.599	222.696	102.548	592.429	281.014	270.457	294.462	245.883	196.625	313.478	140.928	0.002	0.028
	493.664
	Tumor Weight
	NC	RSV	POLD1+RSV
	0.613	0.498	0.623
	0.712	0.254	0.314
	0.492	0.244	0.305
	0.498	0.203	0.335
	0.488	0.194	0.289
	0.431	0.139	0.203
Mean	0.539	0.255333	0.344833
SD	0.103499	0.125739	0.143697
P value	0.001
	0.017
