# Supplementary material for: Resveratrol Mediates the Apoptosis of Triple Negative Breast Cancer Cells by Reducing POLD1 Expression
Source: Front Oncol. 2021 Feb 25;11:569295. doi: 10.3389/fonc.2021.569295 (PMC7970754; doi:10.3389/fonc.2021.569295)
Supplement: Supplementary Table 8 — PCNA, Cleaved-Caspase3 and Ki67 of immunohistochemistry after RSV treated. [file Table_8.xlsx]

## Sheet: Cleaved Caspased 3
		Area	Mean	Min	Max	IntDen	%Area	RawIntDen	mean	SD
CO	1	5992704	150.623	0	255	902640851	4.59	902640851	3.76811	0.84272
	2	5992704	150.623	0	255	902640851	2.906	902640851
						MEAN	3.80833
	3	1226754	214.212	0	255	262785528	2.973	262785528
	4	1714932	213.928	0	255	366871724	3.306	366871724
	5	1235871	197.042	0	255	243518065	5.146	243518065
RSV	1	5992704	143.593	0	255	860510935	17.269	860510935	21.022	3.34004
	2	5992704	138.34	0	255	829028242	22.129	829028242
	3	5992704	157.937	0	255	946470119	23.668	946470119
RSV+POLD1	1	5992704	156.69	0	255	938999207	16.424	938999207	14.5757	2.31723
	2	5992704	182.519	0	255	1093782894	11.976	1093782894
	3	5992704	176.765	0	255	1059301946	15.327	1059301946
		P Value	<0.001	0.001	0.17

## Sheet: PCNA
		Area	Mean	Min	Max	IntDen	%Area	RawIntDen	mean	SD
Ctrl	1	5992704	147.488	0	255	883853295	18.885	883853295	19.216	0.409545
	2	5992704	177.402	0	255	1063117435	19.089	1063117435
	3	5639436	147.296	0	255	830666028	19.674	830666028
RSV	1	5992704	150.811	0	255	903764486	5.202	903764486	7.974	2.82913
	2	5992704	165.939	0	255	994420546	7.863	994420546
	3	5992704	155.604	0	255	932486246	10.857	932486246
RSV+POLD1	1	5992704	159.422	0	255	955369067	12.603	955369067	12.6967	0.892195
	2	5992704	168.076	0	255	1007231386	13.632	1007231386
	3	5992704	161.021	0	255	964948847	11.855	964948847
		P value	<0.001	0.004	0.016

## Sheet: Ki67
		Area	Mean	Min	Max	IntDen	%Area	RawIntDen	mean	SD
Ctrl	1	5992704	165.434	0	255	991398765	18.621	991398765	20.668	1.87042
	2	5992704	159.255	0	255	954370344	22.288	954370344
	3	5992704	149.438	0	255	895536068	21.095	895536068
RSV	1	5992704	171.878	0	255	1030014316	10.979	1030014316	9.55133	2.69575
	2	5992704	177.166	0	255	1061700526	11.233	1061700526
	3	5992704	159.968	0	255	958638633	6.442	958638633
RSV+POLD1	1	5992704	156.231	0	255	936248843	11.677	936248843	10.8347	3.15402
	2	5992704	156.446	0	255	937535115	13.482	937535115
	3	5992704	177.123	0	255	1061442993	7.345	1061442993
		P value	0.02	0.04
